# Supplementary material for: Predictors of Long-Term Survival of Thoracoscopic Lobectomy for Stage IA Non-Small Cell Lung Cancer: A Large Retrospective Cohort Study
Source: Cancers (Basel). 2023 Jul 30;15(15):3877. doi: 10.3390/cancers15153877 (PMC10416904; doi:10.3390/cancers15153877)
Supplement: Supplementary file 1 [file cancers-15-03877-s001.zip]

Archive with 1 entries (1 files):
- cancers-2512068-supplementary.pdf
